# Supplementary material for: Connectomic Mapping of Chronic Musculoskeletal Pain: Neural Circuitries Identified Through a Systematic Review and ALE Meta‐Analysis
Source: Neural Plast. 2026 May 8;2026:5301861. doi: 10.1155/np/5301861 (PMC13155939; doi:10.1155/np/5301861)
Supplement: Supplementary file 4 — Supporting Information 4 Table S1. (Risk of bias – New Castle–Ottawa) reports the methodological quality assessment of the included studies using the Newcastle–Ottawa Scale for cohort and case–control designs. [file NP-2026-5301861-s006.xlsx]

## Sheet: Risk of bias
Cohort studies							Cohort studies
Reference	Selection (0-4)	Comparability (0-2)	Outcome (0-3)	Total	Risk of bias		4	Low risk
Chen et al., 2023	3	1	3	7	Low risk		0	High risk
Kaplan et al., 2019	4	0	3	7	Low risk		4
Shen et al., 2019	4	1	2	7	Low risk
Tu et al., 2019	3	2	2	7	Low risk
Case-control studies							Case-control studies
Reference	Selection (0-4)	Comparability (0-2)	Exposition (0-3)	Total	Risk of bias		25	High risk
Baliki et al., 2014	3	0	3	6	High risk		14	Low risk
Bosma et al., 2016	2	0	2	4	High risk		39
Conboy et al., 2021	3	2	1	6	High risk
Chen et al., 2022	4	2	2	8	Low risk
Coppieters et al., 2021	3	0	3	6	High risk
Fan et al., 2023	3	1	3	7	Low risk
Giesecke et al., 2004	2	0	2	4	High risk
He et al., 2018	1	2	3	6	High risk
Hemington et al., 2016	2	2	2	6	High risk
Hotz-Boendermaker et al., 2016	2	2	3	7	Low risk
Hu et al., 2024	3	1	2	6	High risk
Huang et al., 2019	3	2	3	8	Low risk
Kong et al., 2013	2	2	3	7	Low risk
Li et al., 2023	3	0	2	5	High risk
Li et al., 2024	3	0	2	5	High risk
Ma et al., 2020	2	0	3	5	High risk
Mano et al., 2018	3	0	3	6	High risk
Mao et al., 2023	3	1	3	7	Low risk
Napadow et al., 2010	2	1	2	5	High risk
Nebel et al., 2010	2	0	2	4	High risk
Niddam et al., 2008	2	2	3	7	Low risk
Park et al., 2022	3	0	3	6	High risk
Pei et al., 2020	3	0	3	6	High risk
Pei et al., 2022	2	0	3	5	High risk
Sanchis-Alfonso et al., 2023	2	1	2	5	High risk
Shreiber et al., 2017	3	1	3	7	Low risk
Shen et al., 2022	2	0	3	5	High risk
Sofat et al., 2013	2	0	3	5	High risk
Sundermann et al., 2014	4	0	2	6	High risk
Song et al., 2021	2	0	3	5	High risk
Suñol et al., 2024	3	0	3	6	High risk
Tong et al., 2023	3	2	2	7	Low risk
Wang et al., 2023	2	0	2	4	High risk
Wei et al., 2022	3	2	3	8	Low risk
Yang et al., 2020	3	2	3	8	Low risk
Zhang et al., 2024	2	0	3	5	High risk
Zhang, Wang, and Guo. 2024	3	2	2	7	Low risk
Zhou et al., 2019	3	2	3	8	Low risk
Zhu et al., 2024	3	1	3	7	Low risk
