# Supplementary material for: Connectomic Mapping of Chronic Musculoskeletal Pain: Neural Circuitries Identified Through a Systematic Review and ALE Meta‐Analysis
Source: Neural Plast. 2026 May 8;2026:5301861. doi: 10.1155/np/5301861 (PMC13155939; doi:10.1155/np/5301861)
Supplement: Supplementary file 5 — Supporting Information 5 Table S2. (Data extraction and study characteristics) presents the extracted data from all included studies, including study design, sample characteristics, chronic musculoskeletal pain subtype, experimental paradigms, and individual results from each study selected. [file NP-2026-5301861-s005.xlsx]

## Sheet: Data collection
Reference	Chronic pain musculoskeletal condition	Design study	Sample size	Risk of bias	Outcomes	Main results
Tu et al., 2019	Chronic low back pain (cLBP)	Cohort	50 patients and 44 controls	High	Visual Analogic Scale (VAS) Patient Reported Outcomes Measurement Information System (PROMIS-29) Beck Depression Inventory (BDI) Functional connectivity (FC)	The FC between the medial Prefrontal Cortex (mPFC)/rostral Anterior Cingulate Cortex (rACC) and posterior Default Mode Network (DMN) regions (posterior cingulate cortex [PCC] and angular gyrus [AG]) were decreased in cLBP, while mPFC/rACC FCs with the senrosy motor network (SMN) (postcentral gyrus [PoCG], superior parietal lobe [SPL] and paracentral lobe [ParaCL]) and salience netxork (SN) (putam…
Shen et al., 2019	Chronic low back pain (cLBP)	Cohort	90 patients and 74 controls	High	Resting state functional connectivity (rsFC) of the primary, dorsal, and ventral visual networks	The FC between the primary visual network and the somatosensory/motor areas were significantly enhanced in patients cLBP patients showed significant rsFC increases at the right postcentral (S1) and precentral gyri (M1) and rsFC decreases at the left angular gyrus/lateral occipital cortex Increased connectivity in multiple regions, including the right middle cingulate cortex/anterior cingulate cor…
Mano et al., 2018	Chronic low back pain (cLBP)	Case-control study	41 patients and 56 controls	High	VAS Short-Form McGill Pain Questionnaire Functional connectivity Brain network architecture Beck Depression Inventory (BDI) Hamilton Depression Rating Score	We found a consensus pattern of modular reorganization involving extensive, bilateral regions of the sensorimotor cortex, and characterized primarily by negative reorganization - a tendency for sensorimotor cortex nodes to be less inclined to form pairwise modular links with other brain nodes. Furthermore, these regions were found to display increased connectivity with the pregenual anterior cing…
Baliki et al., 2014	Chronic low back pain (cLBP) and knee osteoarthrits (KOA)	Case-control study	32 patients (18 cLBP and 14 KOA) and 36 controls	High	Short-form of the McGill pain questionnaire (SF-MPQ) Visual Analog Scale (VAS) Functional connectivity (FC)	MPFC exhibited increased high frequency oscillations in patients All patient groups showed decreased connectivity of medial prefrontal cortex (MPFC) to the posterior constituents of the DMN cLBP show decreased medial prefrontal cortex (MPFC) and increased precuneus (PreCu) representation within the default mode network (DMN) compared to controls Differences in DMN connectivity were localized to b…
Kong et al., 2013	Chronic low back pain (cLBP)	Case-control study	18 patients and 18 controls	Low	Beck Depression Inventory (BDI-II) Visual Analog Scale (VAS) Functional connectivity (FC)	S1 FC decreased when the patients experienced low intensity LBP as compared with controls FC at S1 increased when cLBP patients experienced high intensity LBP as compared with the low intensity condition Increased cortical thickness in the bilateral S1 somatotopically associated with the lower back in cLBP patients as compared to controls
Giesecke et al., 2004	Chronic low back pain (cLBP) and Fibromyalgia	Case-control study	27 patients (11 = cLBP and 16 fibromyalgia) and 11 controls	High	Center for Epidemiological Studies Depression Scale (CES-D); State-Trait Personality Inventory (STPI) Pain location Short-Form of the McGill Pain Questionnaire (SF-MPQ) Functional connectivity (FC)	When equal amounts of pressure were applied to the 3 groups, fMRI detected 5 common regions of neuronal activation in pain-related cortical areas in the CLBP and fibromyalgia groups (in the contralateral primary and secondary somatosensory cortices, inferior parietal lobule, cerebellum, and ipsilateral S2). The same stimulus resulted in only a single activation in controls (in the contralateral S…
Ma et al., 2020	Chronic low back pain (cLBP)	Case-control study	24 patients and 22 controls	High	Visual Analog Scale (VAS) 20-item Basic Empathy Scale in Adults Functional connectivity (FC)	Chronic low back pain patients showed that there were multiple abnormal brain pathways centered on the anterior insula
Fan et al., 2023	Chronic low back pain (cLBP)	Case-control study	56 patients and 56 controls		Numerical rating scale (NRS) Pain Catastrophizing Scale (PCS) Pain Vigilance and Awareness Questionnaire (PVAQ) Voxel-wise amplitude of low-frequency fluctuation (ALFF)	cLBP patients exhibited signifcantly higher ALFF in wide-spread brain regions including the left insular cortex, left caudate, right calcarine cortex, right inferior frontal cortex, left supplementary motor area (SMA), left primary sensory cortex (SI), and left precuneus ("Pain matrix") A signifcant positive correlation was detected between the pain intensity and the precuneus ALFF in cLBP group …
Chen et al., 2023	Chronic low back pain (cLBP)	Cohort	24 patients and 22 controls		Visual Analog Scale (VAS) Chinese Short Form Oswestry Disability Index Questionnaire (C-SFODI) multi-voxel pattern analysis (MVPA), static and dinamic fractional amplitude of low-frequency fluctuations (fALFF), and spectral dynamic causal modeling (spDCM)	The spDCM results displayed decreased excitatory influence from the bilateral cerebellar Crus II to PCL.L in patients with cLBP The conversion of effective connectivity from the bilateral cerebellar Crus II to SMA.R from excitatory influence to inhibitive influence, and the effective connectivity strength exhibited partially mediated effects on Chinese Short Form Oswestry Disability Index Questio…
Mao et al., 2023	Chronic low back pain (cLBP)	Case-control study	52 patients and 52 controls		Functional connectivity (FC) McGill Pain Questionnaire Visual Analogue Scale (VAS) Hamilton Depression (HAMD) scale	Significantly enhanced rsFC of the habenula-left superior frontal cortex (SFC), habenula-right thalamus, and habenula bilateral-insular pathway Decreased rsFC of the habenula-pons pathway in cLBP patients Significantly enhanced effective connectivity from the right thalamus to right habenula in cLBP patients RsFC of the habenula-SFC was positively correlated with pain intensities and Hamilton Dep…
Hotz-Boendermaker et al., 2016	Chronic low back pain (cLBP)	Case-control study	13 patients and 13 controls	High	Functional connectivity (FC) Numerical Rating Scale (NRS) Owestry Disability Index (ODI)	The extent of S2 activation in the cLBP group was significantly reduced in both hemispheres A blurring of the somatotopic representation of the lumbar spine in S2 was observed in the patient group
Zhu et al., 2024	Chronic low back pain (cLBP)	Case-control study	48 patients and 64 controls		Oswestry Disability Index (ODI) Functional connectivity (FC) Structural connectivity (SC)	Enhanced connectivity between the frontoparietal network (FPN), somatomotor network (SMN) and thalamus in cLBP patients Te thalamus transmits pain-related sensations and emotions to the cortical areas through the dorsolateral prefrontal cortex (dlPFC) and primary somatosensory cortex (SI), leading to alterations in whole-brain network functionality and structure Enhanced connectivity between the …
Hu et al., 2024	Chronic low back pain (cLBP)	Case-control study	54 patients and 29 controls		Functional connectivity (FC) Voxel-wise amplitude of low-frequency fluctuation (ALFF) Visual Analog Scale (VAS) Brief Pain Inventory (BPI) Pain duration	Patients in the CBP-L group showed significantly decreased ALFF in the left precuneus Patients in the CBP-S and CBP-L groups showed significantly decreased FC in the bilateral orbitofrontal cortices (OFC) and the left ventral posterior insula There were significant differences in the FC between the left hypergranular insula and the probabilistic area in OFC in pairwise group comparisons Pain dura…
Zhang et al., 2024	Chronic low back pain (cLBP)	Case-control study	20 patients and 18 controls		Functional connectivity (FC)	In patients, the left lobule V had greater intrinsic connectivity with the left insular cortex, left orbitofrontal cortex, and bilateral medial prefrontal cortex The right lobule V and bilateral Crus I had a significantly decreased connectivity with the contralateral multimodal cerebral networks, including the default mode network, salience network, and emotional network Patients had a significan…
Park et al., 2022	Fibromyalgia (FM)	Case-control study	32 patients and 37 controls	High	Functional connectivity of the nucleus accumbens (NAcc)-medial prefrontal cortex (MPFC) circuit Relationships between functional connectivityof the Nacc-MPFC circuit and trait anxiety	Compared to controls, the NAcc-MPFC circuit’s connectivity was significantly reduced in fibromyalgia Reduced connectivity of the right NAcc with mesolimbic circuit regions (putamen, thalamus, and ventral pallidum) in fibromyalgia within the fibromyalgia group, NAcc-MPFC connectivity was significantly correlated with trait anxiety
Kaplan et al., 2019	Fibromyalgia (FM)	Cohort	40 patients and 46 controls	High	Functional and neurochemical disruptions of brain hub VAS HADS	Fibromyalgia patients, compared with controls, had higher eigenvector centrality in the bilateral anterior insulae, bilateral STG, 2 nodes in the left M1/operculum, 2 nodes in the right mid insula, right inferior parietal lobule, left precuneus, and the right posterior cingulate Controls had greater eigenvector centrality in the bilateral mid temporal gyrus, and medial prefrontal cortex The eigen…
Schreiber et al., 2017	Fibromyalgia (FM)	Case-control study	53 patients and 17 controls	High	Painful after-sensations (PAS) Numerical Rating Scale (NRS) Brief Pain Inventory (BRI) Neurophatic Pain Questionnaire (NPQ) Widespread Pain Invertory (WPI) Symptom Severity Index (SSI) Beck Depression Inventory (DPI) Pain Catastrophizing Scale (PCS) Anxiety NRS (A-NRS)	The fIRM revealed reduced deactivation of the medial temporal lobe (MTL; amygdala, hippocampus, parahippocampal gyrus) in FM patients, during pain stimulation and in the ensuing poststimulation period The average severity of PAS was also significantly higher in patients PAS severity was correlated with overall cuff pain ratings PAS severity was also significantly correlated with clinical pain as …
Bosma et al., 2016	Fibromyalgia (FM)	Case-control study	14 patients and 15 controls	Low	Beck Depression Inventory‐II (BDI‐II) State/Trait Anxiety Questionnaire Pain Catastrophizing Scale Temporal summation of second pain (TSSP) related brain response	FC improved in brainstem
Napadow et al., 2010	Fibromyalgia (FM)	Case-control study	18 patients and 18 controls	Low	Functional connectivity (FC) Visual Analog Scale (VAS) Hospital Anxiety and Depression Scale (HADS) Center for Epidemiologic Studies Depression Scale (CES-D)	Intrinsic connectivity within the default mode network (DMN) and right executive attention network EAN (rEAN) demonstrated significant differences between patients and controls Patients demonstrated greater intrinsic DMN connectivity to brain regions outside of the classical boundaries of the DMN, namely the left anterior (aIns), middle (mIns), and posterior (pIns) insula and left secondary somat…
Tong et al., 2023	Fibromyalgia (FM)	Case-control study	33 patients and 30 controls		Widespread Pain Index Noxious pressure Visual Analog Scale (VAS) Functional Disability Inventory (FDI) Children’s Depression Inventory Brain functional activation	Patients showed augmented right primary somatosensory cortex (S1) activation The peak S1 activation magnitudes significantly correlated with the scores on the Widespread Pain Index, with higher activation associated with more widespread pain FM group showed augmented pain-evoked activation in primary somatosensory cortex and activation in such region correlates with widespreadness of spontaneous …
Suñol et al., 2024	Fibromyalgia (FM)	Case-control study	37 patients and 43 controls		Functional connectivity (FC) Functional Disability Inventory (FDI) Fibromyalgia Symptom Severity scale (FSSS) Widespread Pain Index (WPI) Symptoms durations	Patients had increases in PCL/S1–thalamus and PCL/S1–anterior insula rsFC Patients showed rsFC reductions in the paracentral lobule (PCL)/primary somatosensory cortex (S1), and left midcingulate cortex Post hoc analyses revealed reduced rsFC spanning major cortical sensory hubs Cortico-cortical rsFC reductions within PCL/S1 in patients occurred in locations innervated by bodily areas where the pa…
Sundermann et al., 2014	Fibromyalgia (FM) and Rheumatoid arthritis (RA)	Case-control study	33 patients (17 = FM and 16 = RA) and 17 controls	High	Visual Analog Scale (VAS) Pain-related disabilty (PDI) Functional connectivity (FC)	No significant in functional connectivity between patients and controls
Chen et al., 2022	Temporomandibular disorder (TMD)	Case-control study	21 patients and 30 controls	High	Amplitude of low-frequency fluctuation (ALFF) Functional connectivity Relationships between functional connectivity characteristics and pain and mood	TMD patients showed increased ALFF in the right parahippocampal gyrus (PHG), the right supplementary motor area, and the bilateral precentral gyrus, with decreased ALFF in the right cerebelum_crus2 Patients showed enhanced right PHG-related FC in the vermis and posterior cingulate cortex, orbitofrontal cortex (OFC)-related FC in the striatal-frontal regions, while decreased dorsolateral prefronta…
Nebel et al., 2010	Temporomandibular disorder (TMD)	Case-control study	13 patients and 12 controls	Very high	Visual Analog Scale (VAS) Brain activation	Although the stimulus was inaudible, primary auditory cortex was activated in TMDs TMDs also showed greater activation bilaterally in anterior cingulate cortex and contralaterally in the amygdala Differences between TMDs and controls in responses evoked by innocuous vibrotactile stimulation within SI, SII, and the insula paralleled previously reported differences in responses evoked by noxious an…
He et al., 2018	Temporomandibular disorder (TMD)	Case-control study	30 patients and 20 controls	Very high	Functional connectivity (FC) Helkimo index	Patients exhibited reduced FCs between the right Dorsal caudate (DC) seed and the right dorsal rostral putamen and between the left DC seed and the left dorsal rostral putamen Patients exhibited low FCs between the seed and the bilateral anterior cingulate cortex (ACC) and the left anterior insula Patients exhibited reduced FCs between the seed and the left putamen and the left ACC Patients exhib…
Shen et al., 2022	Chronic ankle instability (CAI)	Case-control study	25 patients and 39 controls	High	Cerebral activity Amplitude low frequency fluctuation (ALFF) Fractional ALFF (fALFF) Regional homogeneity (ReHo) Functional connectivity (FC) Cumberland Ankle Instability Tool (CAIT) American Orthopedic Foot and Ankle Society Score (AOFAS) Karlsson–Peterson Ankle Function Score (KPAFS)	Compared with controls, patients showed higher ALFF and ReHo values in the right postcentral gyrus, the right precentral gyrus, and the right middle frontal gyrus, while lower fALFF values in the orbital-frontal cortex Patients showed increasing FC between the right precentral gyrus and the right postcentral gyrus while decreasing FC between the right precentral gyrus and the anterior cingulum co…
Wei et al., 2022	Low back pain related leg pain (LBPLP)	Case-control study	34 patients and 36 controls	Low	Cortical surface area Cortical tickness Amplitude of low-frequency fluctuation (ALFF) Regional homogeneity (REHO) Between regions functional connectivity (FC) Correlation between neuroimaging measures and clinical scores	Patients with CS had higher ALFF in the left inferior frontal gyrus REHO analysis did not yield any significant results Compared with the control, patients with CS had the larger surface area in the right banks of the superior temporal sulcus and right rostral anterior cingulate (rACC) Not found significant difference in cortical thickness between the two groups There were 15 connections between …
Pei et al., 2022	Low back pain related leg pain (LBPLP)	Case-control study	24 patients and 23 controls	Low	Measures of static (sFC) and dynamic functional connectivity (dFC) Visual Analogic Scale (VAS) Hamilton Depression Rating Scale (HAMD) Hamilton Anxiety Scale (HAMA) Mini-Mental State Examination (MMSE) Japanese Orthopaedic Association (JOA) Back Pain Evaluation questionnaire	In the sFC analysis of the typical frequency band, the LBPLP group exhibited lower within-network sFC between the core nodes of the Asc (ascending nociceptive pathway) than the control group The typical frequency band cross-network sFC was lower between nodes in the SN (salience network) and Asc in the LBLP group than that in the control group The within-network sFC was also lower in patients wit…
Huang et al. 2019	Low back pain related leg pain (LBPLP)	Case-control study	146 patients and 165 controls	Low	Resting-state functional connectivity (rs-FC) Numerical Rating Scale (NRS) Oswestry Disability Index (ODI) McGill Pain Questionnaire - Short Form (sf-MPQ) Pain Catastrophizing Scale (PCS) Pain Anxiety Symptoms Scale (PASS) Positive and Negative Affect Schedule (PANAS) Beck Depression Inventory (BDI) Pain Sensitivity Questionnaire (PSQ)	The graph disruption index of degree, KD_D, of the chronic low back pain group was statistically significantly decreased compared to controls across all link densities, which was replicated in the validation group, and the most disrupted ROIs in patients are located in medial ventral prefrontal cortex and sensory motor cortex Patients’ graph degree disruption index is associated with pain intensi…
Zhou et al., 2019	Low back pain related leg pain (LBPLP)	Case-control study	25 patients and 26 controls	High	Regional homogeneity (ReHo) Visual Analog Scale (VAS) Japanese Orthopaedic Association (JOA) Back Pain Evaluation questionnaire Fugl-Meyer	Between-group differences demonstrated significant alterations in the Kendall's coefficient of concordance (KCC) and coherence (Cohe) - ReHo of the right cerebellum posterior lobe, brainstem, left medial prefrontal cortex and bilateral precuneus in patients The altered ReHo was correlated with the duration of pain and two-point discrimination
Pei et al., 2020	Low back pain related leg pain (LBPLP)	Case-control study	26 patients and 34 controls	High	Functional connectivity (FC) Visual Analog Scale (VAS) Japanese Orthopaedic Association (JOA) Back Pain Evaluation questionnaire Fugl-Meyer scale Barthel Index 2-point tactile discrimination (2PD) test	Patients had significantly increased static FC between the left S1 (back - the representation of the back in the S1) and right superior and middle frontal gyrus (SFG/MFG), between the left S1 (chest) and right SFG/MFG, between right S1 (chest) and right SFG/MFG, between the left S1 (face) and right MFG, and between the right S1 (face) and right inferior parietal lobule BOLD signal increased in S1…
Wang et al., 2023	Low back pain related leg pain (LBPLP)	Case-control study	35 patients and 30 controls		Japanese Orthopaedic Association (JOA) Back Pain Evaluation questionnaire Visual Analog Scale (VAS) Short-Form McGill Pain Questionnaire (SF-MPQ) Hamilton Depression Rating Scale (HAMD) Hamilton Anxiety Scale (HAMA) Functional connectivity (FC)	Hypoconnectivity of the amygdala was observed in LBLP patients Decreased the FC right amygdala to the bilateral anterior cingulate cortex (ACC) and the left postcentral gyrus (PoCG) in cLBLP patients Correlation analysis showed that lower rsFC of the left amygdala to the right PCL was correlated with the von Frey filament (vF) test values of the left lumbar and right lumbar regions FC of the righ…
Conboy et al. 2021	Massive irreparable rotator cuff tear (MIRCT)	Case-control study	21 patients and 18 controls	High	Oxfor Shoulder Score (OSS) Brief Pain Invetory short form (BPI-sf) Functional connectivity Matter density Cortical thickness	Lower grey matter density and cortical thickness in cuff tear patients in the postcentral gyrus, inferior parietal lobule, temporal‐parietal junction and the pulvinar In patients, lower functional connectivity between the motor network and the middle temporal visual cortex (MT) Lower white matter integrity was observed in patients in the inferior fronto‐occipital/longitudinal fasciculi
Hemington et al., 2016	Ankylosing spondiltis (AS)	Case-control study	20 patients and 20 controls	Low	Bath AS Disease Activity Index Bath AS Functional Index Bath Ankylosing Spondylitis Metrology Index DOMJAN method for spinal mobilit TBP scores	rTPJ (temporoparietal junction) rsFC significantly overlapped with DMN rsFC at a region of the posterior cingulate cortex/precuneous (PCC/PCu) in chronic pain patients Greater functional impairment was positively correlated with greater M1-PCu rsFC Both TBP and BASDAI scores positively correlated with DMN–SN cross-network functional connectivity rsFC of the PCC/PCu with the aINS (part of the SN) …
Sofat et al., 2013	Hand osteoarthritis (Hand OA)	Case-control study	13 patients and 13 controls	High	Functional connectivity (FC) Visual Analog Scale (VAS) Hospital anxiety and depression score (HADS) Health assessment questionnaire (HAQ	Functional MRI analysis showed increased activation in the thalamus, cingulate, frontal and somatosensory cortex in the hand in patients, but not in controls
Niddam et al., 2008	Chronic myofascial pain (CMP)	Case-control study	16 patients and 16 controls	High	Pain intesity Pressure Functional connectivity	Significant increase in activity in somatosensory (SI, SII, inferior parietal, mid-insula) and limbic (anterior insula) and suppressed right dorsal hippocampal activity in patients
Song et al., 2021	Chronic myofascial pain (CMP)	Case-control study	23 patients and 23 controls	Low	Functional connectivity (FC) Cerebral blood flow(CBF) Whole-brain gray matter CBF-FCS correlations and CBF/FCS ratios of the various voxels of the 2 groups VAS Pain duration	Compared with the controls, the patients with MFP experienced a decrease in whole-brain gray matter CBF-FCS coupling In patients, a decrease in CBF/FCS was found in the bilateral superior temporal gyri, right parahippocampal gyrus, right hippocampus, caudate nucleus, right medial prefrontal cortex, and the periaqueductal gray matter (PAG), whereas an increase in CBF/FCS was found in the bilateral…
Yang et al. 2020	Chronic cervical spondylotic pain (CCSP)	Case-control study	31 patients with cCSP and 30 controls	High	Rest-state functional connectivity (rs-FC) VAS Montreal Cognitive Assessment (MoCA) Hamilton Anxiety Rating Scale (HAMA) Hamilton Depression Rating Scale (HAMD)	CCSP group exhibited reduced gray matter volume (GMV) in the right middle cingulate cortex (MCC), right superior temporal gyrus (STG) and right precuneus compared controls Patients with cCSP displayed decreased functional connectivity between the right precuneus and bilateral medial prefrontal cortex (mPFC) GMV of the right MCC, right STG, and right precuneus, together with rs-FC of the right pre…
Coppieters et al., 2021	Chronic idiopathic neck pain (CINP) and Neck pain whiplash associated (CWAD)	Case-control study	75 patients (38 neck pain non-traumatic and 37 neck pain whiplash associated) and 32 controls	High	Verbal numeric rating scale (VNRS-11) Central Sensitization Inventory (CSI) Dutch NDI - pain-related disability levels Pression Pain Tresholds (PPT) Conditioned Pain Modulation (CPM) Functional connectivity (FC)	Enhanced left amygdala functional coupling during rest with the left frontal operculum in women with CINP and CWAD compared to controls. This increased resting-state functional connectivity was associated with more self-reported symptoms related to central sensitization and decreased efficacy of conditioned pain modulation Enhanced connectivity between the left amygdala and left frontal orbital c…
Zhang, Wang, and Guo, 2024	Chronic cervical spondylotic pain (CCSP)	Case-control study	60 patients and 60 controls		Regional homogeneity (ReHo) Visual Analog Scale (VAS) Pain duration Pain Vigilance and Awareness Questionnaire (PVAQ)	Raised ReHo in the right ACC, left insular cortex, and left Rolandic operculum (S2) Decreased ReHo in the middle cingulate cortex A positive correlation was detected between the ReHo values in the ACC and the severity of pain, and between the ACC_x0002_ReHo and PVAQ scores the impact of PVAQ ACC ReHo regulated the severity of pain among patients No significant correlations were observed between R…
Li et al., 2023	Adhesive capsulitis (AC)	Case-control study	54 patients and 52 controls		Numerical rating scale (NRS) Pain Catastrophizing Scale (PCS) Pain Vigilance and Awareness Questionnaire (PVAQ) Voxel-based morphometry (VBM) Functional connectivity (FC) Amplitude of low-frequency fluctuation (ALFF)	Patients exhibited decreased thalamus GMV, which correlated with pain intensity and pain threshold FS patients exhibited a higher level of ALFF within the anterior cingulate cortex (ACC) and the thalamus patients exhibited a significant increase in Tha-S1 Significant decreases in GMV within the bilateral thalamus in patients Patients also exhibited a significantly higher level of ALFF within the …
Li et al., 2024	Adhesive capsulitis (AC)	Case-control study	52 patients and 52 controls		Numerical rating scale (NRS) Hospital anxiety and depression scale (HADS) Functional connectivity (FC) Voxel-based morphometry (VBM) Regional homogeneity (ReHo)	Lower GMV within the left amygdala and right vmPFC in AC patients Patients also exhibited a significantly lower ReHo within the right vmPFC The FC between the right vmPFC and right ACC (vmPFC-ACC) was significantly higher in patients with AC Lower GMV within the left amygdala and right vmPFC and higher FC between the right vmPFC and right ACC were also observed in patients The mediation analyses …
Sanchis-Alfonso et al., 2023	Anterior knee pain (AKP)	Case-control study	24 patients and 21 controls		Visual Analog Scale (VAS) Hospital Anxiety and Depression Subscale Tampa Scale for Kinesiophobia Catastrophizing Scale Functional connectivity	Patients exhibited increased correlation between the right supplementary motor area and cerebellum I Decreased correlation between the right insula and the left rostral prefrontal cortex and superior frontal gyrus Patients with catastrophizing thoughts, there was increased correlation of the left lateral parietal cortex with two regions of the right cerebellum (II and VII) and the right pallidum,…
