# Supplementary material for: Connectomic Mapping of Chronic Musculoskeletal Pain: Neural Circuitries Identified Through a Systematic Review and ALE Meta‐Analysis
Source: Neural Plast. 2026 May 8;2026:5301861. doi: 10.1155/np/5301861 (PMC13155939; doi:10.1155/np/5301861)
Supplement: Supplementary file 6 — Supporting Information 6 Table S3. (Activated regions and frequency analysis) The additional accessory neural circuitries identified presents the activation of brain regions associated with chronic musculoskeletal pain conditions, as well as the frequency of activation in the identified areas. [file NP-2026-5301861-s008.xlsx]

## Sheet: Changed regions
Low back pain	Fibromyalgia	Low back pain related leg pain	Temporomandibular disorder	Knee ostearthritis	Chronic ankle instability	Chronic myofascial pain	Chronic cervical spondilotic pain	Chronic idiopathic neck pain	Chronic whiplash-associated disorders	Adhesive capsulitis	Ankylosing spondilitis	Hands osteoarthritis	Rotator cuff tear	Rheumathoid arthritis	Anterior knee pain	Anterior knee pain with catastrophizing
Somatosensory	Somatosensory	Somatosensory	Somatosensory		Somatosensory	Somatosensory	Somatosensory			Somatosensory		Somatosensory	Somatosensory
Motor	Motor	Motor	Motor		Motor						Motor		Motor		Motor
VN	VN
Prefrontal cortex	Prefrontal cortex		Prefrontal cortex	Prefrontal cortex			Prefrontal cortex			Prefrontal cortex						Prefrontal cortex
Anterior cingulate	Anterior cingulate	Anterior cingulate	Anterior cingulate	Anterior cingulate	Anterior cingulate		Anterior cingulate			Anterior cingulate
Insula	Insula		Insula	Insula		Insula	Insula									Insula
Frontal gyrus		Frontal gyrus
Posterior cingulate	Posterior cingulate					Posterior cingulate			Posterior cingulate		Posterior cingulate
Angular gyrus
Middle cingulate							Middle cingulate
Temporal lobe	Temporal lobe
Orbitofrontal cortex			Orbitofrontal cortex	Orbitofrontal cortex	Orbitofrontal cortex				Orbitofrontal cortex
Parietal cortex	Parietal cortex															Parietal cortex
Thalamus	Thalamus		Thalamus	Thalamus						Thalamus		Thalamus				Thalamus
Habenula
Calcarine cortex
Precuneus	Precuneus	Precuneus		Precuneus			Precuneus		Precuneus
Paracentral lobe	Paracentral lobe
SN		SN
Occipital cortex	Occipital cortex				Frontal gyrus
Cerebellum	Cerebellum	Cerebellum	Cerebellum						Cerebellum						Cerebellum	Cerebellum
DMN	DMN	DMN		DMN							DMN
Superior parietal lobe
Medial frontal gyrus	Nucleus accumbens
Supplementary motor area	Frontal pole			Frontal pole
Temporal pole	Basal ganglia								Basal ganglia
Amydala	Amygdala	Amygdala	Amygdala					Amygdala	Amygdala	Amygdala
Parietal cortex	Hippocampus			Hippocampus		Hippocampus
Parietal lobule	Entorhinal cortex
	Auditory cortices		Auditory cortices
	Operculum							Operculum	Operculum
	Temporal gyrus					Temporal gyrus	Temporal gyrus
	Mesolimbic system
Parahippocampal gyrus	Parahippocampal gyrus		Parahippocampal gyrus			Parahippocampal gyrus
Intraparietal sulcus	Ventral striatum		Ventral striatum
		ANP
		Temporal sulcus
		Brainstem
			Vermis posterior/cerebellum										Temporal sulcus
			Precentral gyrus/M1
Putamen	Putamen		Putamen
Caudate			Caudate			Caudate
			Supplementary motor area												Supplementary motor area
Premotor cortex
																Middle frontal gyrus
Supramarginal gyrus	Supramarginal gyrus		Supramarginal gyrus	Supramarginal gyrus	Parietal lobule	Parietal lobe							Parietal lobe
Lingual gyrus	Lingual gyus					Lingual gyrus
					Temporal gyrus	Caudate nucleus
						PAG
	Superior frontal gyrus								Superior frontal gyrus						Superior frontal gyrus
											Temporoparietal junction
												Cingulate gyrus
													Middle temporal visual cortex
													Pulvinar nuclei
	Pallidum								Pallidum							Pallidum

## Sheet: Frequencies
Brain region	Absolute frequency	Relative frequency
Somatosensory cortex	10	62.5
Motor cortex	8	50
Anterior cingulate cortex	8	50
Insula	7	43.75
Prefrontal cortex	7	43.75
Thalamus	7	43.75
Cerebellum	7	43.75
